# Supplementary material for: The peroxisome proliferator-activated receptor agonist pioglitazone and 5-lipoxygenase inhibitor zileuton have no effect on lung inflammation in healthy volunteers by positron emission tomography in a single-blind placebo-controlled cohort study
Source: PLoS One. 2018 Feb 7;13(2):e0191783. doi: 10.1371/journal.pone.0191783 (PMC5802889; doi:10.1371/journal.pone.0191783)
Supplement: S1 Dataset — All source data that is summarized in the manuscript. (XLSX) [file pone.0191783.s009.xlsx]

## Sheet: Vitals
									Temperature			Heart rate			Systolic blood pressure			Diastolic blood pressure			MAP			SaO2			RR			FEV1		% predicted FEV1		FVC		% predicted FVC		WBC		% neutrophils		Hemaglobin		Hematocrit		Platelets		ESR
	Study ID	Temp	HR	SBP	DBP	MAP	RR	Pulse Ox	Before Etx	After etx	Most abnormal	Before Etx	After Etx	Most abnormal	Before Etx	After etx	Most abnormal	Before Etx	After Etx	Most abnormal	Before Etx	After Etx	Most abnormal	Before Etx	After Etx	Most abnormal	Before Etx	After Etx	Most abnormal	Before Etx	After Etx	Before Etx	After Etx	Before Etx	After Etx	Before Etx	After Etx	Before Etx	After Etx	Before Etx	After Etx	Before Etx	After Etx	Before Etx	After Etx	Before Etx	After Etx	Before Etx	After Etx
Pioglitazone	1	36.6	73	108	69	82	16	99	36.2	36.2	37.4	68	70	100	103	110	92	77	70	46	85.7	83.3	61.33	100	99	96	17	16	16	3.41	3.39	101	101	4.02	3.9	98	95	5.4	8.9	67.5	80.6	13.2	13.2	38.8	39	204	198	7	8
Pioglitazone	2	37.1	69	135	82	99.7	18	97	36.5	36.7	36.9	63	65	83	125	116	101	77	73	53	93	87.3	69	99	99	97	16	16	23	5.01	4.74	106	100	6.96	6.88	120	119	3.2	5.7	44.3	51.4	13.1	12.4	37	35.3	176	160	5	5
Pioglitazone	3	36.9	77	119	77	91	19	97	36.3	36.6	36.9	64	66	94	128	130	106	72	75	57	90.7	93.3	74.33	99	100	94	17	16	16	4.23	4.18	96	95	5.11	5.05	98	97	6	7	66.4	64.5	13.6	13.7	40.8	41.5	282	241	10	9
Pioglitazone	4	36.6	78	106	66	79.3	16	98	36.3	36.4	38	68	64	88	111	106	93	60	66	45	77	79.3	61	100	99	97	17		20	3.19	2.8	96	84	4.04	3.88	102	97	7	7.7	58.2	62.2	11.2	10.4	34.4	31.4	324	266	10	12
Pioglitazone	5	37.2	89	145	89	107.7	18	98	36.3	37	36.7	82	69	87	128	120	108	81	73	50	96.7	88.7	76	98	99	97	17	18	18	4.61	4.35	120	113	5.64	5.58	120	119	6.9	8.4	73.1	68.1	14.5	13.9	43.7	40.8	225	187	8	9
Pioglitazone	6	36.5	52	112	79	90	16	99	36.8	37.2	37.2	63	71	96	111	94	94	65	55	42	80.3	68	62	100	98	98	16	16	20	3.96	3.78	112	107	4.59	4.47	110	107	6.4	7.5	57.4	60.3	11.5	10.2	34.4	31.2	209	184	8	9
	Average	36.8167	73	120.833	77	91.6167	17.1667	98	36.4	36.6833	37.1833	68	67.5	91.3333	117.667	112.667	99	72	68.6667	48.8333	87.2333	83.3167	67.2767	99.3333	99	96.5	16.6667	16.4	18.8333	4.06833	3.87333	105.167	100	5.06	4.96	108	105.667	5.81667	7.53333	61.15	64.5167	12.85	12.3	38.1833	36.5333	236.667	206	8	8.66667
	Std Deviation	0.292689	12.2801	15.8167	8.46168	10.6882	1.32916	0.894427	0.219089	0.371035	0.470815	7.23878	2.88097	6.37704	10.6896	12.372	6.9857	8.04984	7.39369	5.56477	7.61621	8.89099	6.80321	0.816497	0.632456	1.3784	0.516398	0.894427	2.71416	0.696115	0.702386	9.51665	10	1.12177	1.1497	10.2762	11.1475	1.41197	1.1219	10.1723	9.66135	1.2661	1.63463	3.67936	4.58854	55.3739	39.6232	1.89737	2.25093
Zileuton	7	36.2	73	115	72	86.3	16	97	36.1	36	36.4	62	63	74	118	109	98	65	68	47	82.7	81.7	64	97	99	96	17	16	20	4.88	4.95	93	94	5.8	5.88	90.5	92	5.6	11.1	67.3	73.3	15.9	16.1	46.4	48	158	148	1	1
Zileuton	8	36.1	79	111	72	85	20	97	36.5	36.4	37.9	87	77	112	121	118	101	71	64	50	87.7	82	70.67	98	97	97	18	16	20	2.96	3	99	101	4.35	4.39	119	120	5.4	9.3	65.2	70.4	13.2	13.8	40	41.8	217	205	8	9
Zileuton	9	36.3	61	116	71	86	18	99	36.5	36.1	36.7	50	47	72	108	111	83	67	63	37	80.7	79	52.67	99	100	98	16	16	23	3.73	3.57	94	91	4.59	4.5	98	99	7.8	10.8	68.6	70	12.6	12.6	38.8	38	210	208	5	6
Zileuton	10	37	68	117	67	83.7	16	100	36.3	36.6	37	54	57	76	107	112	106	65	60	46	78.9	77.3	68	100	100	98	18	18	22	3.78	3.79	115	115	5.04	5.07	127	128	6.5	7.5	51.1	63.7	13.4	12.8	40.4	38	195	162	4	4
Zileuton	11	36.3	74	115	79	91	16	100	36.7	35.9	37.3	67	80	96	120	118	98	85	78	63	96.7	91.3	74.67	100	100	99	16	16	20	2.99	3.05	113	116	3.8	3.83	119	121	7.3	13	63.4	72.9	9.9	10	30.5	31.5	239	227	17	19
Zileuton	12	35.7	86	138	84	102	18	98	36.1	36.3	37.2	61	67	81	108	126	96	64	58	54	78.6	80.6	68	100	99	96	18	18	22	3.63	3.51	102	98	4.56	4.33	109	103	7.2	7.1	63.2	55	13.2	12.4	39.4	36.8	339	278	7	6
	Average	36.2667	73.5	118.667	74.1667	89	17.3333	98.5	36.3667	36.2167	37.0833	63.5	65.1667	85.1667	113.667	115.667	97	69.5	65.1667	49.5	84.2167	81.9833	66.335	99	99.1667	97.3333	17.1667	16.6667	21.1667	3.66167	3.645	102.667	102.5	4.69	4.66667	110.417	110.5	6.63333	9.8	63.1333	67.55	13.0333	12.95	39.25	39.0167	226.333	204.667	7	7.5
	Std Deviation	0.42269	8.64292	9.68848	6.17792	6.83198	1.63299	1.3784	0.242212	0.263944	0.519294	13.0038	12.368	15.7279	6.65332	6.28225	7.69415	7.99375	7.16705	8.68907	6.96345	4.89139	7.56298	1.26491	1.16905	1.21106	0.983192	1.0328	1.32916	0.69964	0.709641	9.39503	10.6348	0.676639	0.714497	13.9657	14.4049	0.972968	2.2698	6.26727	7.04464	1.91903	1.98972	5.095	5.51232	61.4155	46.7319	5.47723	6.22093
Placebo	13	37	63	127	76	93	16	99	37.2	36.4	37.2	66	76	83	110	126	96	72	69	55	84.6	88	73	100	100	98	16	16	16	2.94	2.86	94	91	3.52	3.43	94	92	6	10.3	52.7	68.7	12.6	13	36.8	38.5	227	257	8	9
Placebo	14	36.8	67	111	66	81	20	98	36.7	36.4	36.9	53	53	83	116	115	95	70	71	55	85.3	85.6	69.67	100	100	96	16	18	20	3.8	3.8	97	98	4.24	4.17	91	91	3.2	6.1	43.7	68.3	13.4	15	40.3	44.9	182	169	5	3
Placebo	15	37.2	66	111	70	83.6	18	99	36.3	36.4	37	56	68	75	122	113	99	75	74	54	90.6	87	71.33	100	98	96	18	20	22	3.41	2.8	96	79	3.96	3.37	93	79	8.1	12.3	58.4	74.7	14.1	14.2	42.3	42.1	230	229	2	3
Placebo	16	36.9	79	117	78	91	16	99	36.2	36.3	37	77	79	96	116	111	87	63	80	45	80.6	90.3	66.33	98	99	97	16	18	20	2.97	2.67	106	95	3.5	3.33	106	101	7.3	9.3	56.3	64.5	14.1	13.1	41.5	38.8	270	230	6	8
Placebo	17	36.2	68	120	71	87.3	18	99	36.1	36	36.7	62	63	85	132	125	108	84	63	57	100	83.6	79	99	100	97	16	16	20	3.8	3.54	91	85	4.75	4.31	94	85	4.1	9	60.5	71.7	13	13	37.1	37.9	283	263	7	8
Placebo	18	36.6	66	116	83	94	18	100	36.5	36.8	36.9	80	78	97	102	118	102	69	72	62	80	87.3	76.67	100	98	97		16		2.6	2.69	101	104	2.97	3.01	101	102	3.9	9	40.7	71.9	11.4	10.7	34	33	283	257	9	13
	Average	36.7833	68.1667	117	74	88.3167	17.6667	99	36.5	36.3833	36.95	65.6667	69.5	86.5	116.333	118	97.8333	72.1667	71.5	54.6667	86.85	86.9667	72.6667	99.5	99.1667	96.8333	16.4	17.3333	19.6	3.25333	3.06	97.5	92	3.82333	3.60333	96.5	91.6667	5.43333	9.33333	52.05	69.9667	13.1	13.1667	38.6667	39.2	245.833	234.167	6.16667	7.33333
	Std Deviation	0.348807	5.56477	6.03324	6.16441	5.2583	1.50555	0.632456	0.404969	0.256255	0.164317	10.9666	10.2127	8.47939	10.2307	6.26099	7.08284	7.02614	5.61249	5.53775	7.48913	2.25802	4.62966	0.83666	0.983192	0.752773	0.894427	1.63299	2.19089	0.495486	0.484685	5.31977	9.03327	0.628607	0.516088	5.75326	8.93682	2.00167	2.02056	8.1087	3.56127	1.02372	1.45419	3.21289	4.04178	40.067	35.1136	2.48328	3.82971
[truncated: 2 more columns]

## Sheet: PFTs
		FEV1		% predicted FEV1		FVC		% predicted FVC		WBC		% neutrophils		Hemaglobin		Hematocrit		Platelets		ESR		CRP
	Study ID	Before Etx	After Etx	Before Etx	After Etx	Before Etx	After Etx	Before Etx	After Etx	Before Etx	After Etx	Before Etx	After Etx	Before Etx	After Etx	Before Etx	After Etx	Before Etx	After Etx	Before Etx	After Etx	Before Etx	After Etx
Pioglitazone	1	3.41	3.39	101	101	4.02	3.9	98	95	5.4	8.9	67.5	80.6	13.2	13.2	38.8	39	204	198	7	8	0.2	11.4
Pioglitazone	2	5.01	4.74	106	100	6.96	6.88	120	119	3.2	5.7	44.3	51.4	13.1	12.4	37	35.3	176	160	5	5	0.1	1.3
Pioglitazone	3	4.23	4.18	96	95	5.11	5.05	98	97	6	7	66.4	64.5	13.6	13.7	40.8	41.5	282	241	10	9	1.9	9.7
Pioglitazone	4	3.19	2.8	96	84	4.04	3.88	102	97	7	7.7	58.2	62.2	11.2	10.4	34.4	31.4	324	266	10	12	0.2	15
Pioglitazone	5	4.61	4.35	120	113	5.64	5.58	120	119	6.9	8.4	73.1	68.1	14.5	13.9	43.7	40.8	225	187	8	9	0.3	6.3
Pioglitazone	6	3.96	3.78	112	107	4.59	4.47	110	107	6.4	7.5	57.4	60.3	11.5	10.2	34.4	31.2	209	184	8	9	0.2	0.5
	Average	4.06833	3.87333	105.167	100	5.06	4.96	108	105.667	5.81667	7.53333	61.15	64.5167	12.85	12.3	38.1833	36.5333	236.667	206	8	8.66667	0.483333	7.36667
	Std Deviation	0.696115	0.702386	9.51665	10	1.12177	1.1497	10.2762	11.1475	1.41197	1.1219	10.1723	9.66135	1.2661	1.63463	3.67936	4.58854	55.3739	39.6232	1.89737	2.25093	0.696898	5.74584
Zileuton	7	4.88	4.95	93	94	5.8	5.88	90.5	92	5.6	11.1	67.3	73.3	15.9	16.1	46.4	48	158	148	1	1	0.3	18.8
Zileuton	8	2.96	3	99	101	4.35	4.39	119	120	5.4	9.3	65.2	70.4	13.2	13.8	40	41.8	217	205	8	9	0.7	7.6
Zileuton	9	3.73	3.57	94	91	4.59	4.5	98	99	7.8	10.8	68.6	70	12.6	12.6	38.8	38	210	208	5	6	0.2	3.8
Zileuton	10	3.78	3.79	115	115	5.04	5.07	127	128	6.5	7.5	51.1	63.7	13.4	12.8	40.4	38	195	162	4	4	0.1	0.5
Zileuton	11	2.99	3.05	113	116	3.8	3.83	119	121	7.3	13	63.4	72.9	9.9	10	30.5	31.5	239	227	17	19	0.2	6.1
Zileuton	12	3.63	3.51	102	98	4.56	4.33	109	103	7.2	7.1	63.2	55	13.2	12.4	39.4	36.8	339	278	7	6	1.8	4
	Average	3.66167	3.645	102.667	102.5	4.69	4.66667	110.417	110.5	6.63333	9.8	63.1333	67.55	13.0333	12.95	39.25	39.0167	226.333	204.667	7	7.5	0.55	6.8
	Std Deviation	0.69964	0.709641	9.39503	10.6348	0.676639	0.714497	13.9657	14.4049	0.972968	2.2698	6.26727	7.04464	1.91903	1.98972	5.095	5.51232	61.4155	46.7319	5.47723	6.22093	0.647302	6.35075
Placebo	13	2.94	2.86	94	91	3.52	3.43	94	92	6	10.3	52.7	68.7	12.6	13	36.8	38.5	227	257	8	9	2.6	4.7
Placebo	14	3.8	3.8	97	98	4.24	4.17	91	91	3.2	6.1	43.7	68.3	13.4	15	40.3	44.9	182	169	5	3	0.2	4.4
Placebo	15	3.41	2.8	96	79	3.96	3.37	93	79	8.1	12.3	58.4	74.7	14.1	14.2	42.3	42.1	230	229	2	3	0.2	21.3
Placebo	16	2.97	2.67	106	95	3.5	3.33	106	101	7.3	9.3	56.3	64.5	14.1	13.1	41.5	38.8	270	230	6	8	1.2	17.3
Placebo	17	3.8	3.54	91	85	4.75	4.31	94	85	4.1	9	60.5	71.7	13	13	37.1	37.9	283	263	7	8	0.8	11.1
Placebo	18	2.6	2.69	101	104	2.97	3.01	101	102	3.9	9	40.7	71.9	11.4	10.7	34	33	283	257	9	13	0.3	7.1
	Average	3.25333	3.06	97.5	92	3.82333	3.60333	96.5	91.6667	5.43333	9.33333	52.05	69.9667	13.1	13.1667	38.6667	39.2	245.833	234.167	6.16667	7.33333	0.883333	10.9833
	Std Deviation	0.495486	0.484685	5.31977	9.03327	0.628607	0.516088	5.75326	8.93682	2.00167	2.02056	8.1087	3.56127	1.02372	1.45419	3.21289	4.04178	40.067	35.1136	2.48328	3.82971	0.930412	6.98925

## Sheet: Blood tests
		WBC		% neutrophils		Hemoglobin		Hematocrit		Platelets		ESR		CRP
	Study ID	Before Etx	After Etx	Before Etx	After Etx	Before Etx	After Etx	Before Etx	After Etx	Before Etx	After Etx	Before Etx	After Etx	Before Etx	After Etx
Pioglitazone	1	5.4	8.9	67.5	80.6	13.2	13.2	38.8	39	204	198	7	8	0.2	11.4
Pioglitazone	2	3.2	5.7	44.3	51.4	13.1	12.4	37	35.3	176	160	5	5	0.1	1.3
Pioglitazone	3	6	7	66.4	64.5	13.6	13.7	40.8	41.5	282	241	10	9	1.9	9.7
Pioglitazone	4	7	7.7	58.2	62.2	11.2	10.4	34.4	31.4	324	266	10	12	0.2	15
Pioglitazone	5	6.9	8.4	73.1	68.1	14.5	13.9	43.7	40.8	225	187	8	9	0.3	6.3
Pioglitazone	6	6.4	7.5	57.4	60.3	11.5	10.2	34.4	31.2	209	184	8	9	0.2	0.5
	Average	5.81667	7.53333	61.15	64.5167	12.85	12.3	38.1833	36.5333	236.667	206	8	8.66667	0.483333	7.36667
	Std Deviation	1.41197	1.1219	10.1723	9.66135	1.2661	1.63463	3.67936	4.58854	55.3739	39.6232	1.89737	2.25093	0.696898	5.74584
Zileuton	7	5.6	11.1	67.3	73.3	15.9	16.1	46.4	48	158	148	1	1	0.3	18.8
Zileuton	8	5.4	9.3	65.2	70.4	13.2	13.8	40	41.8	217	205	8	9	0.7	7.6
Zileuton	9	7.8	10.8	68.6	70	12.6	12.6	38.8	38	210	208	5	6	0.2	3.8
Zileuton	10	6.5	7.5	51.1	63.7	13.4	12.8	40.4	38	195	162	4	4	0.1	0.5
Zileuton	11	7.3	13	63.4	72.9	9.9	10	30.5	31.5	239	227	17	19	0.2	6.1
Zileuton	12	7.2	7.1	63.2	55	13.2	12.4	39.4	36.8	339	278	7	6	1.8	4
	Average	6.63333	9.8	63.1333	67.55	13.0333	12.95	39.25	39.0167	226.333	204.667	7	7.5	0.55	6.8
	Std Deviation	0.972968	2.2698	6.26727	7.04464	1.91903	1.98972	5.095	5.51232	61.4155	46.7319	5.47723	6.22093	0.647302	6.35075
Placebo	13	6	10.3	52.7	68.7	12.6	13	36.8	38.5	227	257	8	9	2.6	4.7
Placebo	14	3.2	6.1	43.7	68.3	13.4	15	40.3	44.9	182	169	5	3	0.2	4.4
Placebo	15	8.1	12.3	58.4	74.7	14.1	14.2	42.3	42.1	230	229	2	3	0.2	21.3
Placebo	16	7.3	9.3	56.3	64.5	14.1	13.1	41.5	38.8	270	230	6	8	1.2	17.3
Placebo	17	4.1	9	60.5	71.7	13	13	37.1	37.9	283	263	7	8	0.8	11.1
Placebo	18	3.9	9	40.7	71.9	11.4	10.7	34	33	283	257	9	13	0.3	7.1
	Average	5.43333	9.33333	52.05	69.9667	13.1	13.1667	38.6667	39.2	245.833	234.167	6.16667	7.33333	0.883333	10.9833
	Std Deviation	2.00167	2.02056	8.1087	3.56127	1.02372	1.45419	3.21289	4.04178	40.067	35.1136	2.48328	3.82971	0.930412	6.98925

## Sheet: BAL counts SNP
Cohort	Study ID	%PMN	%mononuc	%other	BAL volume collected (ml)	Total Cells	BAL volume resuspended (ml)	Total cells/mm3	PMN cells/mm3	SNP presence/absence
Pioglitazone	1	50.45	48.37	1.19	90	47800000	20	2390	1205.76	1	1 = Asp299Gly and Thr399Ile present
	2	63.34	36.66	0	82	56000000	20	2800	1773.52	3	2 = Asp299Gly present only
	3	11.88	87.65	0.48	75	27200000	40	680	80.784	3	3 = wild-type only
	4	75.46	23.97	0.57	80	143000000	20	7150	5395.39	1
	5	50.86	47.1	2.04	85	142000000	10	14200	7222.12	2
	6	50.78	47.81	1.41	98	30800000	15	2053.33	1042.68	3
Zileuton	7	56.36	37.46	6.19	100	112000000	10	11200	6312.32	3
	8	47.25	44.51	8.24	64	67500000	15	4500	2126.25	2
	9	69.23	30.77	0	90	162000000	10	16200	11215.3	3
	10	66.17	31.84	1.99	75	36100000	7	5157.14	3412.48	3
	11	39.49	60.51	0	72	33300000	9	3700	1461.13	3
	12	67.52	28.03	4.46	85	77600000	8	9700	6549.44	1
Placebo	13	54.36	43.96	1.68	90	66400000	8	8300	4511.88	3
	14	64.19	35.81	0	105	74900000	7	10700	6868.33	3
	15	57.46	41.53	1.01	60	53200000	7	7600	4366.96	2
	16	56.84	43.16	0	80	58100000	7	8300	4717.72	3
	17	8.12	84.74	7.14	62	2800000	7	400	32.48	1
	18	—	—	—	0	—	—	—	—	3	— BAL not performed

## Sheet: Ki SNP
Study ID	Treatment cohort	Left lung Ki baseline	Left lung Ki post-endotoxin	Right lung Ki baseline	Right lung Ki post-endotoxin	SNP analysis
1	Pioglitazone	0.000508	0.000288	0.000929	0.000336	1	1 = Asp299Gly and Thr399Ile present
2	Pioglitazone	0.00109	0.00159	0.00052	0.00355	3	2 = Asp299Gly present only
3	Pioglitazone	0.00274	0.0026	0.000606	0.00348	3	3 = wild-type only
4	Pioglitazone	0.00187	0.00104	0.00104	0.00514	1
5	Pioglitazone	0	0.00536	0	0.00309	2
6	Pioglitazone	0.000922	0	0.000598	0.00168	3
7	Zileuton	0.00119	0.00199	0.000745	0.00369	3
8	Zileuton	0.000273	0.00148	0.00054	0.00517	2
9	Zileuton	0	3.22e-06	0	0.00361	3
10	Zileuton	0.00046	0.000704	0.000226	0.00282	3
11	Zileuton	0.00153	0.00146	0.00115	0.00155737	3
12	Zileuton	0.000128	0.000517	0.00024	0.00218	1
13	Placebo	0	0.000218	0.000445	0.00195	3
14	Placebo	0.000499	0	0	0.000592166	3
15	Placebo	0.000217	0.000695	0.000273	0.00424	2
16	Placebo	0.000767	0.00162	0	0.00446	3
17	Placebo	0.000905	0	0.00101	0.00365	1
18	Placebo	0.00104	0.00102	0.00116	0.00114	3

## Sheet: SUV VOI SNP
Study ID	Treatment Cohort	FDG dose pre-endotoxin (mCi)	FDG dose post-endotoxin (mCi)	Mass (kg)	Left Lung V1 (kg/mL)	Left Lung V2 (kg/mL)	Right Lung V1 (kg/mL)	Right Lung V2 (kg/mL)	Left lung ROI volume on CT (cm3)	Left lung PET voxel number within each ROI	Right lung ROI volume on CT (cm3)	Right lung PET voxel number within each ROI	SNP presence/absence
1	Pioglitazone	9.3	9.4	98.6	0.3	0.56	0.49	0.94	2.9758	53	4.1365	74	1	1 = Asp299Gly and Thr399Ile present
2	Pioglitazone	10	10	87.5	0.62	0.69	0.5	1.07	30.7353	547	46.4908	828	3	2 = Asp299Gly present only
3	Pioglitazone	10.2	10.6	96.3	1.01	1.02	0.66	1.31	17.7836	317	58.6593	1044	3	3 = wild-type only
4	Pioglitazone	10	10.2	67.3	0.68	0.57	0.62	1.38	36.2158	645	46.9431	836	1
5	Pioglitazone	9.7	10.2	90.2	0.49	1.08	0.31	0.84	12.4508	222	25.4193	452	2
6	Pioglitazone	8.1	10.3	60.8	0.52	0.47	0.45	0.79	27.2885	486	29.7016	529	3
7	Zileuton	9.8	9.5	78.4	0.51	0.64	0.45	0.91	19.3163	344	34.7952	619	3
8	Zileuton	9.9	9.5	67.6	0.42	0.37	0.5	1.05	28.6399	510	36.7186	654	2
9	Zileuton	10	10.2	65.7	0.49	0.49	0.37	1.06	14.2003	253	25.2398	449	3
10	Zileuton	10.2	10.5	65	0.35	0.41	0.35	0.8	24.7576	441	36.7336	654	3
11	Zileuton	10.2	10.2	69.4	0.6	0.8	0.61	0.86	8.5123	152	17.6247	314	3
12	Zileuton	10.3	9.9	80	0.56	0.62	0.77	1.21	21.664	386	27.8586	496	1
13	Placebo	10.4	10.3	59.2	0.44	0.41	0.45	0.67	17.3611	309	18.7612	334	3
14	Placebo	10.2	9.7	71.4	0.44	0.3	0.31	0.53	9.0694	161	29.9371	533	3
15	Placebo	10.1	10.8	85.2	0.49	0.68	0.48	1.5	55.7078	992	75.7905	1349	2
16	Placebo	9.9	10	71.4	0.53	0.63	0.32	1.21	16.1499	287	29.4156	524	3
17	Placebo	10.7	9.8	84.1	0.73	0.65	0.71	1.42	18.5443	330	22.4248	399	1
18	Placebo	9.3	10	56.1	0.57	0.48	0.58	0.73	3.516	63	10.2993	183	3

## Sheet: Serum adiponectin
Serum adiponectin levels determined by ELISA
Group 1	Screen*		Post-treatment*
subject	ug/ml		ug/ml	% increase
1	13.883		25.7092	85.1852
2	18.4043		22.4468	21.9653
3	7.12873		13.0989	83.7477
4	19.4142		30.5149	57.1786
5	10.6855		29.4456	175.566
6	14.734		26.6135	80.6258
average	14.0416			84.0448
stdev	4.6358			50.9213
Group 2	Screen		Post-treatment
subject	ug/ml		ug/ml	% increase
7	11.754		6.80443	-42.1098
8	5.27473		3.66758	-30.4688
9	24.8352		24.0247	-3.26324
10	18.7775		19.4368	3.51134
11	17.0467		15.4121	-9.58901
12	13.0357		11.5659	-11.275
average	15.1206			-15.5324
stdev	6.69443			17.298
Group 3	Screen		Post-treatment
subject	ug/ml		ug/ml	% increase
13	21.4819		22.8629	6.42892
14	3.77747		4.62912	22.5454
15	13.1319		14.1758	7.94974
16	16.6896		14.4918	-13.1687
17	15.4536		14.9798	-3.06588
18	6.94557		11.3811	63.8607
average	12.9133			14.0917
stdev	6.53083			27.1381
*Screen: Sample taken on screening day prior to starting drug treatment
*Post-treatment: Sample taken the day before endotoxin instillation

## Sheet: Urine LTE4
Urine leukotriene E4 values determined by ELISA normalized for creatinine levels determined by mass spectrometry
Study ID	Day*	Treatment	LTE4 Excretion Rate (pg/mg creatinine)	% change
1	Screen	Pioglitazone	46.5981
1	Post-treatment	Pioglitazone	45.1247	-3.162
2	Screen	Pioglitazone	46.0716
2	Post-treatment	Pioglitazone	35.9114	-22.0529
3	Screen	Pioglitazone	62.5094
3	Post-treatment	Pioglitazone	129.887	107.788
4	Screen	Pioglitazone	40.4396
4	Post-treatment	Pioglitazone	23.4877	-41.9191
5	Screen	Pioglitazone	43.8346
5	Post-treatment	Pioglitazone	66.282	51.2093
6	Screen	Pioglitazone	16.9541
6	Post-treatment	Pioglitazone	44.1947	160.673
7	Screen	Zileuton	67.6131
7	Post-treatment	Zileuton	28.8408	-57.3444
8	Screen	Zileuton	31.1131
8	Post-treatment	Zileuton	19.9919	-35.7444
9	Screen	Zileuton	23.5311
9	Post-treatment	Zileuton	34.0587	44.7392
10	Screen	Zileuton	32.4398
10	Post-treatment	Zileuton	10.8758	-66.4738
11	Screen	Zileuton	76.7898
11	Post-treatment	Zileuton	28.3999	-63.016
12	Screen	Zileuton	27.4119
12	Post-treatment	Zileuton	5.57588	-79.6589
13	Screen	Placebo	141.223
13	Post-treatment	Placebo	11.7178	-91.7026
14	Screen	Placebo	49.0981
14	Post-treatment	Placebo	23.4729	-52.1919
15	Screen	Placebo	33.1574
15	Post-treatment	Placebo	42.1688	27.1775
16	Screen	Placebo	18.4284
16	Post-treatment	Placebo	13.0519	-29.1749
17	Screen	Placebo	45.8815
17	Post-treatment	Placebo	69.4252	51.314
18	Screen	Placebo	23.3635
18	Post-treatment	Placebo	21.0735	-9.80152
*Screen: Sample taken on screening day prior to starting drug treatment
*Post-treatment: Sample taken the day before endotoxin instillation

## Sheet: BALF LTB4 LTE4
Leukotriene B4 and E4 concentration in bronchoalveolar fluid normalized for epithelial cell lining fluid (ELF) volume
						ELF-corrected values
	Study ID	LTB4 (ng/sample)	LTE4 (ng/sample)	ELF correction		LTB4 (ng/ml)	LTE4 (ng/ml)
Pioglitazone	1	N/A	N/A	N/A		N/A	N/A
Pioglitazone	2	N/A	N/A	N/A		N/A	N/A
Pioglitazone	3	0.1886	0.1169	39.1698		0.175891	0.109023
Pioglitazone	4	0.01359	0.1243	37.3853		0.0120968	0.110643
Pioglitazone	5	0.01835	0.1005	97.4969		0.0425968	0.233296
Pioglitazone	6	0.0972	0.357	97.3723		0.225347	0.827664
Zileuton	7	0.0367	0.1038	125.759		0.107334	0.303577
Zileuton	8	0.0704	0.02878	32.3259		0.0517214	0.0211441
Zileuton	9	0.02286	0.1209	113.542		0.0610721	0.322993
Zileuton	10	0.01315	0.0312	105.607		0.0322962	0.0766268
Zileuton	11	0.0376	0.02073	94.6652		0.082777	0.0456374
Zileuton	12	0.02172	0.0835	90.7494		0.045839	0.176223
Placebo	13	0.0208	0.0613	132.965		0.0650748	0.191783
Placebo	14	0.093	0.1239	71.8434		0.155382	0.207009
Placebo	15	0.01467	0.434	174.857		0.0589691	1.74455
Placebo	16	0.0612	0.428	83.8188		0.116584	0.815328
Placebo	17	N/A	N/A	N/A		N/A	N/A
Placebo	18	N/A	N/A	N/A		N/A	N/A
N/A = Sample not available for assay

## Sheet: BALF 5-HETE 15-HETE LXA4
Eicosanoid Levels in bronchoalveolar lavage fluid samples
Treatment Cohort	Study ID	5-HETE
		1st Anal	2nd anal	Average	Norm
		ng/sample	ng/sample	ng/sample	ng/15 mL
Pioglitazone	3	0.0449	0.0566	0.05075	0.114187
Pioglitazone	4	0.0815	0.0846	0.08305	0.186862
Pioglitazone	5	0.0801	0.0588	0.06945	0.156262
Pioglitazone	6	0.0429	0.0572	0.05005	0.112613
Zileuton	7	0.054	0.0372	0.0456	0.1026
Zileuton	8	0.0504	0.0356	0.043	0.09675
Treatment Cohort	Study ID	15-HETE
		1st Anal	2nd anal	Average	Norm
		ng/sample	ng/sample	ng/15 mL	ng/mL
Pioglitazone	3	0.851	0.991	0.921	2.07225
Pioglitazone	4	0.186	0.191	0.1885	0.424125
Pioglitazone	5	0.0563	0.0761	0.0662	0.14895
Pioglitazone	6	0.0269	0.0252	0.02605	0.0586125
Zileuton	7	0.0228	0.0291	0.02595	0.0583875
Zileuton	8	0.0563	0.0399	0.0481	0.108225
Treatment Cohort	Study ID	LXA4
		1st Anal	2nd anal	Average	Norm*
		ng/sample	ng/sample	ng/sample	pg/15mL
Pioglitazone	3	0.00246	0.00324	0.00285	6.4125
Pioglitazone	4	0.00148	0.00194	0.00171	3.8475
Pioglitazone	5	0.00205	0.00163	0.00184	4.14
Pioglitazone	6	0.00202	0.00187	0.001945	4.37625
Zileuton	7	0.00106	0.00174	0.0014	3.15
Zileuton	8	0.00264	0.00177	0.002205	4.96125
ELF = epithelial cell lining fluid correction (based on urea dilution assay)
5-HETE, 15-HETE = 5- and 15-hydroxyeicosatetraenoic acid
LXA4 = Lipoxin A4
*ELF correction not applied due to very low measured levels per sample
